# Supplementary material for: Changes in SARS-CoV-2 viral load and titers over time in SARS-CoV-2-infected human corpses
Source: PLoS One. 2024 Mar 27;19(3):e0287068. doi: 10.1371/journal.pone.0287068 (PMC10971691; doi:10.1371/journal.pone.0287068)
Supplement: S1 Table — (CSV) [file pone.0287068.s001.csv]

		SARS-CoV-2
Case-Day	Specimen	Ct value	Quantity (copies/uL)
Case2-1	Nasopharyngeal swab	26.685	2461
Case2-2	Nasopharyngeal swab	24.44	10760
Case2-3	Nasopharyngeal swab	25.645	4849.5
Case2-4	Nasopharyngeal swab	22.815	31685
Case5-1	Nasopharyngeal swab	27.71	1245
Case5-2	Nasopharyngeal swab	28.76	632.5
Case5-3	Nasopharyngeal swab	22.03	53035
Case5-4	Nasopharyngeal swab	21.22	90795
Case5-5	Nasopharyngeal swab	21.98	54975
Case5-6	Nasopharyngeal swab	24.185	12845
Case5-7	Nasopharyngeal swab	25.605	5012.5
Case3-1	Nasopharyngeal swab	24.72	9052
Case3-4	Nasopharyngeal swab	25.08	7043
Case3-5	Nasopharyngeal swab	24.125	13295
Case4-1	Nasopharyngeal swab	30.385	74.125
Case4-2	Nasopharyngeal swab	UDL	UDL
Case4-3	Nasopharyngeal swab	30.525	67.95
Case4-4	Nasopharyngeal swab	29.245	160.9
Case4-5	Nasopharyngeal swab	30.425	72.21
Case4-6	Nasopharyngeal swab	30.27	80.505
Case1-1	Nasopharyngeal swab	22.75	13210
Case1-6	Nasopharyngeal swab	18.995	169650
Case1-7	Nasopharyngeal swab	18.6	222200
Case6-1	Nasopharyngeal swab	22.64	14345
Case6-2	Nasopharyngeal swab	21.075	41705
Case6-4	Nasopharyngeal swab	21.59	29110
Case6-5	Nasopharyngeal swab	25.225	2463
Case6-6	Nasopharyngeal swab	20.65	55190
